# Supplementary material for: Landscape and Season Influence Bat Activity and Richness in a Mediterranean Metropolitan Area
Source: Ecol Evol. 2025 Aug 13;15(8):e71978. doi: 10.1002/ece3.71978 (PMC12349923; doi:10.1002/ece3.71978)
Supplement: Supplementary file 1 — Appendix S1: Dataset used for the richness and habitat use analysis presented in this article. [file ECE3-15-e71978-s001.xlsx]

## Sheet: Data
SiteID	Illumination (0/1)	N° of lights	Season (Winter/Summer)	Date	Temperature (°C)	NightDuration (hours)	Moon Illumination	Eptesicus serotinus	Hypsugo savii	Myotis sp.	Pipistrellus kuhlii	Pipistrellus pipistrellus	Plecotus auritus	Rhinolophus ferrumequinum	Tadarida teniotis	N°of Total Passes	Species Richness	Urban natural parks (m²)	Mediterranean shrublands (m²)	Urban areas (m²)	Green urban spaces (m²)	Open rural areas (m²)	Agricultural areas (m²)
CAM_P1	0	0	Summer	2023-06-13	23	8.92389	30.2164	0	97	0	28	572	1	0	56	754	5	374446	106951	25174	76892.3	14916.9	0
CAM_P1	0	0	Summer	2023-09-19	26	11.6808	16.5443	0	2	0	69	612	0	0	9	692	4	374446	106951	25174	76892.3	14916.9	0
CAM_P1	0	0	Winter	2024-02-14	11	13.3875	19.3769	0	19	0	22	5	0	0	16	62	4	374446	106951	25174	76892.3	14916.9	0
CAM_P1	0	0	Winter	2024-02-26	10	12.8708	97.4103	0	9	0	76	13	0	0	7	105	4	374446	106951	25174	76892.3	14916.9	0
CAM_P2	0	0	Summer	2023-06-13	23	8.92389	30.2164	0	281	4	156	1897	4	0	196	2538	6	74862.6	0	202006	677.8	431226	0
CAM_P2	0	0	Summer	2023-09-19	26	11.6808	16.5443	0	19	1	281	24	0	0	63	388	5	74862.6	0	202006	677.8	431226	0
CAM_P2	0	0	Winter	2024-02-14	11	13.3875	19.3769	0	18	0	27	8	0	0	3	56	4	74862.6	0	202006	677.8	431226	0
CAM_P2	0	0	Winter	2024-02-26	10	12.8708	97.4103	0	2	0	6	42	0	0	10	60	4	74862.6	0	202006	677.8	431226	0
CAM_P3	1	1	Summer	2023-06-13	23	8.92389	30.2164	2	131	0	84	251	0	1	80	549	6	94490.5	0	41206.6	68266.8	288106	0
CAM_P3	1	1	Summer	2023-09-19	26	11.6808	16.5443	0	162	0	305	83	0	1	33	584	5	94490.5	0	41206.6	68266.8	288106	0
CAM_P3	1	1	Winter	2024-02-14	11	13.3875	19.3769	0	15	0	22	7	0	0	1	45	4	94490.5	0	41206.6	68266.8	288106	0
CAM_P3	1	1	Winter	2024-02-26	10	12.8708	97.4103	0	11	0	31	45	0	0	5	92	4	94490.5	0	41206.6	68266.8	288106	0
CAP_P1	0	0	Summer	2023-06-19	25	8.89139	0.316721	10	1662	5	1077	1034	0	119	5	3912	7	700671	438897	19988.8	0	4871	0
CAP_P1	0	0	Summer	2023-09-19	26	11.6808	16.5443	1	412	0	1111	718	0	0	10	2252	5	700671	438897	19988.8	0	4871	0
CAP_P1	0	0	Winter	2024-02-05	13	13.7489	23.1236	0	12	0	41	18	0	0	8	79	4	700671	438897	19988.8	0	4871	0
CAP_P1	0	0	Winter	2024-02-26	12	12.8708	97.4103	0	9	0	42	10	0	0	3	64	4	700671	438897	19988.8	0	4871	0
CAP_P2	0	0	Summer	2023-06-19	25	8.89139	0.316721	0	185	0	410	453	2	3	1102	2155	6	41251.2	0	56917.1	7917.7	460412	0
CAP_P2	0	0	Summer	2023-09-19	26	11.6808	16.5443	0	95	0	397	702	0	0	44	1238	4	41251.2	0	56917.1	7917.7	460412	0
CAP_P2	0	0	Winter	2024-02-05	13	13.7489	23.1236	0	15	0	34	17	0	0	7	73	4	41251.2	0	56917.1	7917.7	460412	0
CAP_P2	0	0	Winter	2024-02-26	12	12.8708	97.4103	0	3	0	62	27	0	0	8	100	4	41251.2	0	56917.1	7917.7	460412	0
CAP_P3	1	2	Summer	2023-06-19	25	8.89139	0.316721	0	198	0	403	118	0	0	8	727	4	317348	344975	8463.6	4922	53676.7	0
CAP_P3	1	2	Summer	2023-09-19	26	11.6808	16.5443	0	90	3	408	677	0	0	40	1218	5	317348	344975	8463.6	4922	53676.7	0
CAP_P3	1	2	Winter	2024-02-05	13	13.7489	23.1236	0	22	0	44	25	0	0	0	91	3	317348	344975	8463.6	4922	53676.7	0
CAP_P3	1	2	Winter	2024-02-26	12	12.8708	97.4103	0	2	0	38	3	0	0	0	43	3	317348	344975	8463.6	4922	53676.7	0
CIM_P1	0	0	Summer	2023-06-19	25	8.89139	0.316721	0	960	1	508	236	0	1	6	1712	6	0	65933.5	1032.5	0	89448.9	0
CIM_P1	0	0	Summer	2023-09-26	24	11.995	84.3141	0	125	0	189	99	0	0	7	420	4	0	65933.5	1032.5	0	89448.9	0
CIM_P1	0	0	Winter	2024-02-02	10	13.8625	53.5373	0	55	0	47	26	0	0	10	138	4	0	65933.5	1032.5	0	89448.9	0
CIM_P1	0	0	Winter	2024-02-26	13	12.8708	97.4103	0	3	0	0	1	0	0	0	4	2	0	65933.5	1032.5	0	89448.9	0
CIM_P2	1	4	Summer	2023-06-19	25	8.89139	0.316721	0	94	0	38	118	0	0	0	250	3	0	663098	138361	0	53822.7	51218
CIM_P2	1	4	Summer	2023-09-26	24	11.995	84.3141	0	72	0	61	16	0	0	0	149	3	0	663098	138361	0	53822.7	51218
CIM_P2	1	4	Winter	2024-02-02	10	13.8625	53.5373	0	3	0	7	2	0	0	1	13	4	0	663098	138361	0	53822.7	51218
CIM_P2	1	4	Winter	2024-02-26	13	12.8708	97.4103	0	0	0	2	0	0	0	0	2	1	0	663098	138361	0	53822.7	51218
CIM_P3	1	3	Summer	2023-06-19	25	8.89139	0.316721	0	40	0	238	22	0	1	19	320	5	0	636152	87272.2	580890	0	0
CIM_P3	1	3	Summer	2023-09-26	24	11.995	84.3141	0	6	0	96	3	0	0	13	118	4	0	636152	87272.2	580890	0	0
CIM_P3	1	3	Winter	2024-02-02	10	13.8625	53.5373	0	6	0	52	6	0	0	0	64	3	0	636152	87272.2	580890	0	0
CIM_P3	1	3	Winter	2024-02-26	13	12.8708	97.4103	0	2	0	5	1	0	0	0	8	3	0	636152	87272.2	580890	0	0
FLO_P1	0	1	Summer	2023-06-21	28	8.88861	7.06716	2	1531	0	2009	850	0	0	14	4406	5	95501.8	0	677579	0	0	0
FLO_P1	0	1	Summer	2023-09-21	25	11.7706	34.8672	0	11	2	212	42	0	0	0	267	4	95501.8	0	677579	0	0	0
FLO_P1	0	1	Winter	2024-02-04	12	13.7872	32.633	0	31	0	60	15	0	0	15	121	4	95501.8	0	677579	0	0	0
FLO_P1	0	1	Winter	2024-02-28	17	12.7822	86.6256	0	3	0	0	0	0	0	4	7	2	95501.8	0	677579	0	0	0
FLO_P2	0	0	Summer	2023-06-21	28	8.88861	7.06716	0	873	0	347	13	0	0	4	1237	4	95501.8	0	49667.6	0	0	0
FLO_P2	0	0	Summer	2023-09-21	25	11.7706	34.8672	0	117	2	1263	217	0	0	5	1604	5	95501.8	0	49667.6	0	0	0
FLO_P2	0	0	Winter	2024-02-04	12	13.7872	32.633	0	25	0	50	3	0	0	14	92	4	95501.8	0	49667.6	0	0	0
FLO_P2	0	0	Winter	2024-02-28	17	12.7822	86.6256	0	0	0	19	2	0	0	6	27	3	95501.8	0	49667.6	0	0	0
FLO_P3	1	2	Summer	2023-06-21	28	8.88861	7.06716	0	229	0	93	16	0	0	31	369	4	95501.8	0	677579	0	0	0
FLO_P3	1	2	Summer	2023-09-21	25	11.7706	34.8672	0	0	0	2	3	0	0	1	6	3	95501.8	0	677579	0	0	0
FLO_P3	1	2	Winter	2024-02-04	12	13.7872	32.633	0	0	0	20	4	0	0	15	39	3	95501.8	0	677579	0	0	0
FLO_P3	1	2	Winter	2024-02-28	17	12.7822	86.6256	0	22	0	60	10	0	0	4	96	4	95501.8	0	677579	0	0	0
GUS_P1	0	1	Summer	2023-06-12	24	8.93278	40.3592	1	4123	0	1495	57	0	0	19	5695	5	0	0	336183	436920	0	0
GUS_P1	0	1	Summer	2023-09-14	26	11.4575	1.27218	0	123	0	712	58	4	0	5	902	5	0	0	336183	436920	0	0
GUS_P1	0	1	Winter	2024-02-02	11	13.8625	53.5373	0	1	0	12	5	0	0	8	26	4	0	0	336183	436920	0	0
GUS_P1	0	1	Winter	2024-02-26	14	12.8708	97.4103	0	0	0	12	2	0	0	4	18	3	0	0	336183	436920	0	0
GUS_P2	0	0	Summer	2023-06-12	24	8.93278	40.3592	0	792	0	2696	148	0	0	31	3667	4	0	0	538623	0	117672	234481
GUS_P2	0	0	Summer	2023-09-14	26	11.4575	1.27218	0	43	0	1361	681	0	0	83	2168	4	0	0	538623	0	117672	234481
GUS_P2	0	0	Winter	2024-02-02	11	13.8625	53.5373	0	0	0	4	0	0	0	0	4	1	0	0	538623	0	117672	234481
GUS_P2	0	0	Winter	2024-02-26	12	12.8708	97.4103	0	1	0	39	1	0	0	14	55	4	0	0	538623	0	117672	234481
GUS_P3	1	2	Summer	2023-06-12	24	8.93278	40.3592	1	286	0	290	23	0	0	4	604	5	0	0	279318	300544	0	193240
GUS_P3	1	2	Summer	2023-09-14	26	11.4575	1.27218	3	0	0	20	2	0	0	2	27	4	0	0	279318	300544	0	193240
GUS_P3	1	2	Winter	2024-02-02	11	13.8625	53.5373	0	9	0	8	2	0	0	3	22	4	0	0	279318	300544	0	193240
GUS_P3	1	2	Winter	2024-02-26	12	12.8708	97.4103	0	0	0	25	2	0	0	14	41	4	0	0	279318	300544	0	193240
MOS_P1	0	1	Summer	2023-06-08	23	8.97917	80.539	0	6	0	23	2	0	0	0	31	3	406895	0	350928	6053.5	0	0
MOS_P1	0	1	Summer	2023-09-27	26	12.04	91.2198	0	27	4	607	46	0	0	2	686	5	406895	0	350928	6053.5	0	0
MOS_P1	0	1	Winter	2024-02-07	13	13.6714	8.11552	0	9	0	9	2	0	0	11	31	4	406895	0	350928	6053.5	0	0
MOS_P1	0	1	Winter	2024-02-29	14	12.7375	78.612	0	8	0	129	2	0	0	21	160	4	406895	0	350928	6053.5	0	0
MOS_P2	1	4	Summer	2023-06-08	23	8.97917	80.539	0	258	0	201	68	0	0	0	527	3	666157	33.6	123872	1772.8	240498	240498
MOS_P2	1	4	Summer	2023-09-27	26	12.04	91.2198	0	40	1	935	128	0	0	20	1124	5	666157	33.6	123872	1772.8	240498	240498
MOS_P2	1	4	Winter	2024-02-07	13	13.6714	8.11552	0	14	0	17	2	0	0	8	41	4	666157	33.6	123872	1772.8	240498	240498
MOS_P2	1	4	Winter	2024-02-29	14	12.7375	78.612	0	8	0	15	0	0	0	6	29	3	666157	33.6	123872	1772.8	240498	240498
MOS_P3	1	5	Summer	2023-06-08	23	8.97917	80.539	0	85	0	24	2	0	0	0	111	3	0	0	106916	677579	0	0
MOS_P3	1	5	Summer	2023-09-27	26	12.04	91.2198	0	14	0	1266	232	0	0	3	1515	4	0	0	106916	677579	0	0
MOS_P3	1	5	Winter	2024-02-07	13	13.6714	8.11552	0	0	0	4	1	0	0	0	5	2	0	0	106916	677579	0	0
MOS_P3	1	5	Winter	2024-02-29	14	12.7375	78.612	0	0	0	18	1	0	0	0	19	2	0	0	106916	677579	0	0
NAT_P1	0	0	Summer	2023-06-23	28	8.89028	21.4753	0	18	0	55	15	0	0	0	88	3	0	721925	51127.8	0	0	0
NAT_P1	0	0	Summer	2023-10-02	26	12.2642	94.7541	0	7	0	249	13	0	0	3	272	4	0	721925	51127.8	0	0	0
NAT_P1	0	0	Winter	2024-02-09	14	13.5917	0.578154	0	0	0	3	5	0	0	9	17	3	0	721925	51127.8	0	0	0
NAT_P1	0	0	Winter	2024-02-23	16	13.0025	97.539	0	0	0	0	0	0	0	0	0	0	0	721925	51127.8	0	0	0
NAT_P2	0	0	Summer	2023-06-23	28	8.89028	21.4753	0	29	0	519	21	0	0	0	569	3	57362.3	411807	301606	0	2278.7	2278.7
NAT_P2	0	0	Summer	2023-10-02	26	12.2642	94.7541	0	57	0	518	58	0	0	61	694	4	57362.3	411807	301606	0	2278.7	2278.7
NAT_P2	0	0	Winter	2024-02-09	14	13.5917	0.578154	0	3	0	5	0	0	0	1	9	3	57362.3	411807	301606	0	2278.7	2278.7
NAT_P2	0	0	Winter	2024-02-23	16	13.0025	97.539	0	0	0	0	0	0	0	0	0	0	57362.3	411807	301606	0	2278.7	2278.7
NAT_P3	1	1	Summer	2023-06-23	28	8.89028	21.4753	0	40	0	32	2	0	0	6	80	4	127595	243612	268008	0	133840	113544
NAT_P3	1	1	Summer	2023-10-02	26	12.2642	94.7541	0	9	0	379	27	0	0	14	429	4	127595	243612	268008	0	133840	113544
NAT_P3	1	1	Winter	2024-02-09	14	13.5917	0.578154	0	8	0	2	0	0	0	6	16	3	127595	243612	268008	0	133840	113544
NAT_P3	1	1	Winter	2024-02-23	16	13.0025	97.539	0	0	0	0	0	0	0	0	0	0	127595	243612	268008	0	133840	113544
OSP_P1	0	1	Summer	2023-06-16	23	8.90306	6.75112	0	237	6	290	92	0	0	1	626	5	0	0	93518.7	197385	253414	200841
OSP_P1	0	1	Summer	2023-10-09	24	12.5761	31.4184	0	82	0	146	36	0	0	0	264	3	0	0	93518.7	197385	253414	200841
OSP_P1	0	1	Winter	2024-02-14	11	13.3875	19.3769	0	31	0	60	15	0	0	15	121	4	0	0	93518.7	197385	253414	200841
OSP_P1	0	1	Winter	2024-02-27	13	12.8264	92.9873	0	0	0	0	0	0	0	3	3	1	0	0	93518.7	197385	253414	200841
OSP_P2	1	5	Summer	2023-06-16	23	8.90306	6.75112	0	52	3	1796	606	0	0	0	2457	4	0	0	93478.8	29301.5	87436.4	87436.4
OSP_P2	1	5	Summer	2023-10-09	24	12.5761	31.4184	1	133	6	1521	963	0	0	2	2626	6	0	0	93478.8	29301.5	87436.4	87436.4
OSP_P2	1	5	Winter	2024-02-14	11	13.3875	19.3769	0	25	0	50	3	0	0	14	92	4	0	0	93478.8	29301.5	87436.4	87436.4
OSP_P2	1	5	Winter	2024-02-27	13	12.8264	92.9873	0	0	0	0	0	0	0	4	4	1	0	0	93478.8	29301.5	87436.4	87436.4
OSP_P3	1	4	Summer	2023-06-16	23	8.90306	6.75112	0	55	0	33	1	0	0	0	89	3	0	0	93518.7	416091	146649	5034.9
OSP_P3	1	4	Summer	2023-10-09	24	12.5761	31.4184	0	26	0	431	673	0	0	0	1130	3	0	0	93518.7	416091	146649	5034.9
OSP_P3	1	4	Winter	2024-02-14	11	13.3875	19.3769	0	0	0	20	4	0	0	15	39	3	0	0	93518.7	416091	146649	5034.9
OSP_P3	1	4	Winter	2024-02-27	13	12.8264	92.9873	0	0	0	0	0	0	0	8	8	1	0	0	93518.7	416091	146649	5034.9
SAN_P1	0	0	Summer	2023-06-21	28	8.88861	7.06716	0	54	1	207	345	0	0	3	610	5	459.1	0	29020.8	108884	495527	0
SAN_P1	0	0	Summer	2023-09-21	25	11.7706	34.8672	0	33	8	201	310	0	0	0	552	4	459.1	0	29020.8	108884	495527	0
SAN_P1	0	0	Winter	2024-02-04	11	13.7872	32.633	0	31	0	56	15	0	0	15	117	4	459.1	0	29020.8	108884	495527	0
SAN_P1	0	0	Winter	2024-02-27	13	12.8264	92.9873	0	20	0	16	3	0	0	1	40	4	459.1	0	29020.8	108884	495527	0
SAN_P2	0	2	Summer	2023-06-21	28	8.88861	7.06716	0	276	0	866	207	0	0	31	1380	4	108884	0	48443	0	634720	0
SAN_P2	0	2	Summer	2023-09-21	25	11.7706	34.8672	0	256	1	906	209	0	0	28	1400	5	108884	0	48443	0	634720	0
SAN_P2	0	2	Winter	2024-02-04	11	13.7872	32.633	0	25	0	50	3	0	0	14	92	4	108884	0	48443	0	634720	0
SAN_P2	0	2	Winter	2024-02-27	13	12.8264	92.9873	0	15	0	52	2	0	0	4	73	4	108884	0	48443	0	634720	0
SAN_P3	1	1	Summer	2023-06-21	28	8.88861	7.06716	0	164	0	567	79	0	0	27	837	4	97524.4	0	65148.4	0	615756	0
SAN_P3	1	1	Summer	2023-09-21	25	11.7706	34.8672	0	218	0	105	15	0	0	10	348	4	97524.4	0	65148.4	0	615756	0
SAN_P3	1	1	Winter	2024-02-04	11	13.7872	32.633	0	0	0	20	4	0	0	9	33	3	97524.4	0	65148.4	0	615756	0
SAN_P3	1	1	Winter	2024-02-27	13	12.8264	92.9873	0	2	0	29	4	0	0	0	35	3	97524.4	0	65148.4	0	615756	0
VES_P1	0	0	Summer	2023-06-08	23	8.97917	80.539	0	25	3	57	9	0	0	20	114	5	133836	0	47628.5	22336.6	348060	348060
VES_P1	0	0	Summer	2023-09-14	26	11.4575	1.27218	1	30	4	197	19	2	0	236	489	7	133836	0	47628.5	22336.6	348060	348060
VES_P1	0	0	Winter	2024-02-04	12	13.7872	32.633	0	8	0	6	2	0	1	7	24	5	133836	0	47628.5	22336.6	348060	348060
VES_P1	0	0	Winter	2024-02-29	9	12.7375	78.612	0	0	0	3	2	0	0	1	6	3	133836	0	47628.5	22336.6	348060	348060
VES_P2	0	0	Summer	2023-06-08	23	8.97917	80.539	0	21	1	851	19	0	1	23	916	6	0	0	88476.5	0	470300	470300
VES_P2	0	0	Summer	2023-09-14	26	11.4575	1.27218	6	74	15	1189	833	0	8	201	2326	7	0	0	88476.5	0	470300	470300
VES_P2	0	0	Winter	2024-02-04	12	13.7872	32.633	0	4	0	4	1	0	1	7	17	5	0	0	88476.5	0	470300	470300
VES_P2	0	0	Winter	2024-02-29	9	12.7375	78.612	0	0	0	5	2	0	0	4	11	3	0	0	88476.5	0	470300	470300
VES_P3	1	1	Summer	2023-06-08	23	8.97917	80.539	0	179	1	405	97	0	0	14	696	5	0	0	333358	0	439750	439750
VES_P3	1	1	Summer	2023-09-14	26	11.4575	1.27218	1	144	1	442	133	1	6	816	1544	8	0	0	333358	0	439750	439750
VES_P3	1	1	Winter	2024-02-04	12	13.7872	32.633	0	1	0	8	0	0	0	2	11	3	0	0	333358	0	439750	439750
VES_P3	1	1	Winter	2024-02-29	9	12.7375	78.612	0	4	0	12	6	0	0	1	23	4	0	0	333358	0	439750	439750
VIR_P1	0	2	Summer	2023-06-23	28	8.89028	21.4753	0	18	0	0	0	0	0	28	46	2	132899	98196.2	71071.8	211783	285701	0
VIR_P1	0	2	Summer	2023-10-02	26	12.2642	94.7541	0	16	0	732	25	0	0	70	843	4	132899	98196.2	71071.8	211783	285701	0
VIR_P1	0	2	Winter	2024-02-09	14	13.5917	0.578154	0	0	0	5	0	0	0	0	5	1	132899	98196.2	71071.8	211783	285701	0
VIR_P1	0	2	Winter	2024-02-21	10	13.0894	86.9036	0	0	0	5	1	0	0	0	6	2	132899	98196.2	71071.8	211783	285701	0
VIR_P2	0	4	Summer	2023-06-23	28	8.89028	21.4753	0	70	0	459	27	0	0	87	643	4	139502	92793.6	17833.6	851007	0	0
VIR_P2	0	4	Summer	2023-10-02	26	12.2642	94.7541	0	12	0	2416	813	0	0	91	3332	4	139502	92793.6	17833.6	851007	0	0
VIR_P2	0	4	Winter	2024-02-09	14	13.5917	0.578154	0	1	0	3	0	0	0	0	4	2	139502	92793.6	17833.6	851007	0	0
VIR_P2	0	4	Winter	2024-02-21	10	13.0894	86.9036	0	2	0	9	0	0	0	1	12	3	139502	92793.6	17833.6	851007	0	0
VIR_P3	1	1	Summer	2023-06-23	28	8.89028	21.4753	0	558	1	2029	144	0	0	199	2931	5	261240	130235	93069.4	83539.5	15831.5	0
VIR_P3	1	1	Summer	2023-10-02	26	12.2642	94.7541	0	11	0	3218	617	0	0	20	3866	4	261240	130235	93069.4	83539.5	15831.5	0
VIR_P3	1	1	Winter	2024-02-09	14	13.5917	0.578154	0	0	0	4	2	0	0	0	6	2	261240	130235	93069.4	83539.5	15831.5	0
VIR_P3	1	1	Winter	2024-02-21	10	13.0894	86.9036	0	1	0	2	0	0	0	0	3	2	261240	130235	93069.4	83539.5	15831.5	0
ZOO_P1	0	1	Summer	2023-06-07	24	8.99306	88.2104	0	559	0	505	125	0	0	0	1189	3	166265	47785.2	54545.7	20135.8	324155	324155
ZOO_P1	0	1	Summer	2023-10-09	24	12.5761	31.4184	0	47	0	359	33	0	0	5	444	4	166265	47785.2	54545.7	20135.8	324155	324155
ZOO_P1	0	1	Winter	2024-02-07	13	13.6714	8.11552	0	14	0	87	26	0	0	27	154	4	166265	47785.2	54545.7	20135.8	324155	324155
ZOO_P1	0	1	Winter	2024-02-24	12	12.9586	99.7387	0	0	0	32	1	0	0	3	36	3	166265	47785.2	54545.7	20135.8	324155	324155
ZOO_P2	0	2	Summer	2023-06-07	24	8.99306	88.2104	1	57	6	546	94	0	0	0	704	5	20135.8	318753	5180.6	20135.8	0	0
ZOO_P2	0	2	Summer	2023-10-09	24	12.5761	31.4184	5	138	1	610	211	0	0	3	968	6	20135.8	318753	5180.6	20135.8	0	0
ZOO_P2	0	2	Winter	2024-02-07	13	13.6714	8.11552	0	2	0	7	0	0	0	11	20	3	20135.8	318753	5180.6	20135.8	0	0
ZOO_P2	0	2	Winter	2024-02-24	12	12.9586	99.7387	0	0	0	59	2	0	0	4	65	3	20135.8	318753	5180.6	20135.8	0	0
ZOO_P3	1	4	Summer	2023-06-07	24	8.99306	88.2104	0	47	0	157	51	0	0	4	259	4	40471.8	449613	137594	16625.8	121452	121452
ZOO_P3	1	4	Summer	2023-10-09	24	12.5761	31.4184	0	64	0	737	111	0	0	14	926	4	40471.8	449613	137594	16625.8	121452	121452
ZOO_P3	1	4	Winter	2024-02-07	13	13.6714	8.11552	0	4	0	18	1	0	0	14	37	4	40471.8	449613	137594	16625.8	121452	121452
ZOO_P3	1	4	Winter	2024-02-24	12	12.9586	99.7387	0	3	0	32	2	0	0	3	40	4	40471.8	449613	137594	16625.8	121452	121452
Appendix S1. Dataset used for the richness and habitat use analysis presented in this article.
